# Supplementary material for: Gut Microbiota Correlates With Clinical Responsiveness to Erythropoietin in Hemodialysis Patients With Anemia
Source: Front Cell Infect Microbiol. 2022 Jul 22;12:919352. doi: 10.3389/fcimb.2022.919352 (PMC9355670; doi:10.3389/fcimb.2022.919352)
Supplement: Supplementary file 2 [file DataSheet_2.xlsx]

## Sheet: Sheet1
Sample	Age，y	Sex (F/M)	EPO treatment age	Cause of kidney failure	RRF (ml/minper1.73m²)	BMI	Hemoglobin (g/dl)	Hematocrit (%)	CRP (mg/l)	ferritin（ng/ml）	TSAT (%)	KT/V	Albumin g/l	iPTH (pg/mL)	Vitamin B12	Folate
GR1	45	Male	5	Diabetic nephropathy	7.5	19.9792	112.25	32.1	1.78	232.7	29.3	1.3	40	293	734	18.3
GR2	64	Female	6	Diabetic nephropathy	3.17	20.8984	116.5	38.7	1.8	428.6	57.03	1.3	41	152.7	973	15.4
GR3	66	Female	5	Others	4.18	26.6805	113	32.6	1	255.8	26.5	1.1	42	252.3	727.7	15.9
GR4	62	Female	4	Glomerulonephritis	4.68	18.3143	114.75	33.5	0.5	355.1	42.5	2.06	42	36.76	467.9	15.3
GR5	78	Male	3.5	Glomerulonephritis	4.89	21.2279	121.5	33.5	1.1	275.3	32.9	1.4	42	84.84	826	10.2
GR6	43	Female	4	Glomerulonephritis	4.28	19.7711	122.75	29.6	0.6	284.8	14.18	1.77	43	875.7	223.2	7.8
GR7	54	Female	3	Others	3.49	24.8889	113.5	32.8	8.4	326.4	34.75	1.2	41	295.8	736	13.9
GR8	44	Female	3	Glomerulonephritis	3.6	18.75	118.5	31.1	0.5	663.3	18.41	2	44	465.3	552.3	8.1
GR9	78	Female	5	Others	10.62	24.5578	114.75	37.2	5.14	715.9	3.95	1.4	44	1004.8	588.3	6
GR10	54	Male	6	Others	2..35	25.3906	113.25	36.9	1.3	256.6	27.35	1.2	42	298.5	961	9.3
GR11	66	Female	10	Diabetic nephropathy	2.71	22.0312	120	37.1	1.8	224.1	35.29	1.3	43	209	778	12
GR12	51	Male	9	Glomerulonephritis	2.87	19.5312	111	28.4	0.6	351.7	20.88	1.63	42	662.3	568.5	22.3
GR13	55	Male	4	Diabetic nephropathy	3.47	25.1486	114.75	24.8	1.3	432.3	47.33	1.3	40	154.6	1033	14.2
GR14	54	Male	7	Glomerulonephritis	3.64	23.9792	120.75	36.9	4.1	283.2	26.9	1	45	215.8	857	11.3
GR15	61	Male	7.5	Others	7.09	22.3183	113.25	27.2	0.5	246.1	23	1.2	40	66.26	925	9.2
GR16	57	Female	6	Diabetic nephropathy	3.87	20.6574	111.333	32.9	0.5	356.6	15.74	1.2	41	93.1	498.4	7.4
GR17	66	Male	8	Glomerulonephritis	9.1	24.8047	120.25	35	2.1	246.2	23.53	1.3	46	249.3	474.7	8
GR18	46	Male	3	Diabetic nephropathy	3.12	24.093	118.75	37.1	1.7	556.3	55	1.1	44	336.4	338.9	17.6
GR19	47	Female	6.5	Diabetic nephropathy	2.87	22.3673	119.667	36.9	0.5	288.9	34.62	1.3	43	392	532	13.5
GR20	68	Male	11	Diabetic nephropathy	4.41	22.1061	125.25	38.3	3.6	546.9	29.49	1.2	42	16.39	875	11.5
GR21	67	Male	6	Glomerulonephritis	3.86	21.6263	123.25	32.9	0.9	442.7	12.25	0.9	41	77.66	754.9	4.9
GR22	56	Female	4	Diabetic nephropathy	2.92	20.7612	117	32	0.5	386.6	21.11	1.3	41	81.43	443.2	11.4
GR23	77	Male	5	Glomerulonephritis	23.2	21.3149	126.5	41.2	0.74	288.4	32.97	1.1	41	34.53	450.9	12.2
GR24	64	Male	5	Glomerulonephritis	5.07	22.0604	120.25	30.6	0.5	493.9	39.23	1.2	40	148.6	971	15.3
GR25	68	Female	7	Glomerulonephritis	4.78	21.6931	125.75	40.1	1.57	496.5	63.2	1.1	46	35.73	552.7	15.8
GR26	39	Female	6	Diabetic nephropathy	5.63	24.2215	124.5	39.7	1.33	388.4	19.25	1.3	43	153.8	617.2	10.2
GR27	35	Male	5	Diabetic nephropathy	11.52	24.4141	119	34.6	0.48	342.5	40.37	1.3	42	214.5	427.4	10.9
GR28	68	Female	7	Others	9	20.9343	110.75	35.1	6.64	563.6	31.95	1.25	42	392.2	657.4	13.1
GR29	39	Male	5	Diabetic nephropathy	2.96	22.8571	131.5	37.5	2.1	294.4	26.23	1.29	42	406.3	449.8	16
GR30	61	Male	9	Diabetic nephropathy	4.36	29.3524	110	31.8	1.07	483.7	46.77	1.2	42	262.5	864	14.5
GR31	76	Female	8.5	Glomerulonephritis	2.85	24.5675	112	33.4	9.83	558.3	35.88	1.2	42	241.8	576.7	12.2
GR32	64	Male	8	Glomerulonephritis	4.52	20.3857	114.5	34.6	0.5	574.3	60	1.2	43	269.1	342.6	23
GR33	71	Female	6	Glomerulonephritis	4.25	20.202	113.333	34.4	0.9	548.6	56	1.3	41	104	926	16.3
GR34	67	Male	3	Glomerulonephritis	3.34	24.1522	112.25	27.5	1.8	225.8	19.66	1.06	41	891.4	641.8	5.7
PR1	48	Male	3.5	Diabetic nephropathy	3.54	22.4889	62.5	33.6	3.5	345.2	65.71	1.1	65.71	146.7	690.7	23
PR2	42	Male	5	Glomerulonephritis	6.64	24.0484	95.3333	24.6	4.3	356.6	20	1.1	20	418	630	8.8
PR3	64	Male	4	Glomerulonephritis	4.41	23.5294	80.5	37.2	0.5	454.3	91	1.4	91	893	444.8	16.4
PR4	48	Male	5	Diabetic nephropathy	4.16	20.7612	89.25	43.8	7.3	563.9	65.79	1.09	65.79	792	229.3	25
PR5	46	Male	6	Diabetic nephropathy	3.87	23.0864	94.25	29.7	2.38	536.1	41.92	1	41.92	691.7	364	10.9
PR6	44	Female	10	Glomerulonephritis	4.25	24.3265	102	34.6	0.67	578.1	29.45	1.1	29.45	422.3	406.8	16.2
PR7	47	Female	4	Glomerulonephritis	3.17	26.9531	96.25	27.1	4.04	334.5	15.42	1.11	15.42	921.4	595.4	9.1
PR8	67	Male	12	Glomerulonephritis	18.87	25.7959	94	30.2	4.17	245.2	16.67	1	16.67	297.4	738	5.5
PR9	67	Female	3	Others	3.47	22.8571	102.25	35.7	7.1	287.2	71.59	1.1	71.59	623.5	694.2	31.5
PR10	56	Male	4	Glomerulonephritis	20.46	22.4913	96.75	33.8	5.99	265.8	25.58	1.1	25.58	198.3	354.5	11
PR11	50	Female	5	Glomerulonephritis	3.81	25.1821	98.25	34.4	1.6	334.2	23	1.57	23	472	1056	11.5
PR12	36	Male	5.5	Diabetic nephropathy	4.7	20.7612	102.667	37.5	0.5	378.4	18.29	1.2	18.29	325.2	846	7.5
PR13	70	Male	6	Diabetic nephropathy	3.23	27.4691	102.75	35.2	6.2	436.6	33.33	1.2	33.33	162.9	1018	12
PR14	31	Male	3	Glomerulonephritis	4.65	19.1406	93.25	34.7	0.61	447.5	69.47	1.72	69.47	185.6	403.4	13.2
PR15	36	Male	7	Diabetic nephropathy	4.75	24.3359	97.25	34.6	0.5	578.3	89.4	1.29	89.4	702	623.3	16.1
PR16	80	Female	8.5	Diabetic nephropathy	5.87	21.436	105.25	37.5	1.5	455.7	22.22	1.2	22.22	589.6	508.2	10
PR17	47	Male	6	Diabetic nephropathy	3.53	17.1875	103.25	32.6	0.5	365.7	27.17	1.1	27.17	224.4	333.6	12.5
PR18	76	Female	5	Diabetic nephropathy	5.38	22.2041	105.25	31.9	4.2	394.3	29.35	1.2	29.35	196.6	462.5	9.1
PR19	68	Female	9	Glomerulonephritis	5.47	19.1001	104.667	30.1	0.6	363.5	32.67	1.1	32.67	23.26	928	9.8
PR20	55	Male	4.5	Glomerulonephritis	3.8	21.7993	97	31.1	0.5	245.3	33.56	1.1	33.56	103.5	1240	15.1
PR21	81	Male	5	Glomerulonephritis	6.21	22.3183	101	33.6	0.92	363.7	27.06	1.2	27.06	57.54	543.1	9.2
PR22	63	Male	5	Diabetic nephropathy	17.11	22.9568	102.25	41.4	2.34	368.3	24.1	1	24.1	519.3	568.5	9.4
PR23	66	Female	6	Others	4.26	17.8145	105.5	31.6	0.2	352.2	40	1.42	40	527.2	429.5	13.2
PR24	47	Female	7	Diabetic nephropathy	8.1	20.346	105.75	30.2	6.34	456.2	58.67	1.3	58.67	215.8	274.1	8.8
PR25	44	Female	6	Glomerulonephritis	8.3	27.6361	105.75	37	5.26	353.6	21.27	1.2	21.27	278.7	289.5	7.5
PR26	58	Female	6	Glomerulonephritis	3.6	23.6408	102.75	32.9	3.8	295.9	20.25	1.24	20.25	374.8	619	8.1
PR27	59	Male	5	Others	2.84	23.3333	106	39.6	0.7	235.4	19.76	1.65	19.76	503.8	405	8.3
PR28	84	Female	8	Glomerulonephritis	3.39	32.4219	102.25	30	5.8	294.2	14.44	1.1	14.44	286.8	615.2	7.8
PR29	35	Female	4	Others	5.36	23.1834	101.333	34	5.19	297.5	17.02	1.1	17.02	184.3	101	8
PR30	43	Male	8	Glomerulonephritis	3.86	17.6309	107.75	35	6.5	377.1	26.9	1.49	26.9	259.6	455	7.8
PR31	41	Male	9	Glomerulonephritis	3.75	25.3388	107.5	34.5	2.7	334.8	56.53	1.1	56.53	212.4	643.7	21.6
GR35	51	Female	5	Diabetic nephropathy	4.19	22.4444	122.75	34.4	1.2	256.4	25.32	1.2	41	251.2	603.1	6.98
GR36	34	Female	3	Glomerulonephritis	3.67	18.9273	122.667	35.7	0.5	233.5	11.28	1.5	45	75.51	218.9	2.78
GR37	51	Male	5	Glomerulonephritis	5.87	20.7612	118.5	34.3	6	320.1	20.89	1.18	40	232.8	379.6	5.41
GR38	48	Female	6	Diabetic nephropathy	4.35	26.875	123.333	32.5	4.15	378.9	28.18	1.2	41	363.1	414.7	6.09
GR39	70	Male	4	Glomerulonephritis	2.64	21.4876	115.75	34.9	3.3	437.6	18.18	1.2	41	687	1173	6.29
GR40	72	Male	7	Others	3.53	16.732	121.25	28.5	0.5	356.7	15.56	1.2	41	236.8	466.3	9.41
GR41	71	Male	9	Diabetic nephropathy	8.11	18.3655	117	30.7	1.53	427.2	24	1.3	42	372.7	770	7.79
GR42	69	Female	3	Diabetic nephropathy	7.75	24.1633	118.5	38.3	3.43	498.8	35.52	1.2	42	258.3	520.8	2.53
GR43	68	Male	11	Glomerulonephritis	3.15	24.2286	118.75	37.4	0.8	354.4	27.55	1.07	43	192	649.3	9.53
GR44	63	Male	4	Glomerulonephritis	3.58	18.7328	124.25	37.3	0.5	446.5	52.58	1.1	44	113.5	673.2	8.9
PR32	34	Male	5	Diabetic nephropathy	9.55	19.8413	105.5	28.4	0.5	450.3	16.92	1.5	40	72.3	431
PR33	57	Male	6	Glomerulonephritis	3.23	28.7037	103.25	32.5	2.5	324.2	28.92	1.3	43	207.4	594.4	5.02
PR34	74	Male	4	Others	3.47	21.1073	105.75	37.5	3.7	445.6	23.11	1.25	41	375.9	635.4	10.33
PR35	65	Female	5.5	Diabetic nephropathy	3.45	22.2041	107.75	35.5	1	488.7	22.86	1.3	40	350.8	668.3	3.97
PR36	67	Male	6	Glomerulonephritis	5.19	20.4152	104	40.7	0.5	543.6	27.67	1.03	41	100.5	543.6
PR37	56	Female	5	Diabetic nephropathy	2.36	24.977	102.25	32	2.4	365.8	22.26	1.2	41	370.9	404.7	5.83
PR38	53	Female	7	Glomerulonephritis	2.82	27.7778	104.25	34.3	1.6	356.5	15	1.4	41	739	456.6	5.09
PR39	64	Male	3	Diabetic nephropathy	13.79	19.9219	88	32.4	3.36	564.3	36.5	1.38	40	273	596.2	2.46
PR40	57	Female	4	Diabetic nephropathy	3.23	28.5156	98.5	35.4	2.2	346.5	11.21	1.16	41	144	470.7	9.07
PR41	62	Male	4	Diabetic nephropathy	3.61	19.7232	101.75	35.2	0.5	446.6	16.98	1.35	40	268.1	650.2	3.25
PR42	65	Female	4.5	Glomerulonephritis	4.01	26.2857	106	38.7	4.5	487.9	13.75	1.3	41	149.8	791	10.3
PR43	73	Male	10	Diabetic nephropathy	8.4	22.0386	107.75	32.3	0.6	563.3	55.52	1.2	41	340.8	395.2	9.11
PR44	47	Female	6	Others	2.71	25.3906	107.75	38	5.81	234.5	25.87	1.12	43	804	492.5	9.46
PR45	56	Male	7	Glomerulonephritis	2.4	20.8889	102	33	3.4	356.2	45.3	1.1	42	344	358.2	5.32
PR46	41	Male	4	Glomerulonephritis	2.7	26.3465	103.5	34	2.5	344.1	46.2	1.2	42	256	461.8	4.97
PR47	82	Male	5	Glomerulonephritis	3.6	20.7612	93.5	33.5	3.7	563.2	37.5	1.15	40	156	368.6	6.34
