# Supplementary material for: Gut Microbiota Correlates With Clinical Responsiveness to Erythropoietin in Hemodialysis Patients With Anemia
Source: Front Cell Infect Microbiol. 2022 Jul 22;12:919352. doi: 10.3389/fcimb.2022.919352 (PMC9355670; doi:10.3389/fcimb.2022.919352)
Supplement: Supplementary file 3 [file DataSheet_3.xlsx]

## Sheet: Sheet1
Sample	Raw_Tags	Raw_Bases	Valid_Tags	Valid_Bases	Valid%	Q20%	Q30%	GC%
GR1	56413	22.85M	56413	22.85M	100	97	91.48	53.51
GR2	69784	29.05M	69784	29.05M	100	96.91	91.08	53.67
GR3	65345	27.18M	65345	27.18M	100	96.52	90.43	55.86
GR4	63887	25.98M	63887	25.98M	100	95.33	87.3	51.91
GR5	43704	18.11M	43704	18.11M	100	96.33	89.97	50.89
GR6	63988	26.30M	63988	26.30M	100	96.67	90.61	52.54
GR7	55938	23.22M	55938	23.22M	100	97.06	91.54	53.89
GR8	54347	22.40M	54347	22.40M	100	96.78	90.86	51.08
GR9	62430	26.16M	62430	26.16M	100	96.56	90.67	54.68
GR10	61677	25.36M	61677	25.36M	100	96.57	90.48	53.8
GR11	71097	29.86M	71097	29.86M	100	95.96	88.89	54.32
GR12	50266	20.62M	50266	20.62M	100	96.8	91.04	51.46
GR13	77320	32.57M	77320	32.57M	100	97.17	91.92	54.47
GR14	61695	25.39M	61695	25.39M	100	97.44	92.26	53.91
GR15	70169	29.04M	70169	29.04M	100	97.1	91.56	51.58
GR16	64800	27.28M	64800	27.28M	100	97.02	91.45	51.27
GR17	57079	23.33M	57079	23.33M	100	96.85	91.22	51.99
GR18	60579	24.56M	60579	24.56M	100	97.43	92.23	52.9
GR19	62002	25.81M	62002	25.81M	100	95.09	87.09	51.99
GR20	67775	28.43M	67775	28.43M	100	96.34	89.95	51.09
GR21	68073	28.66M	68073	28.66M	100	96.93	91.26	51.17
GR22	68904	29.06M	68904	29.06M	100	96.85	91.11	51.79
GR23	63604	25.85M	63604	25.85M	100	96.73	90.79	52.32
GR24	63647	26.16M	63647	26.16M	100	96.59	90.29	50.64
GR25	74360	31.40M	74360	31.40M	100	94.51	86.01	54.82
GR26	73327	30.28M	73327	30.28M	100	96.84	90.76	50.08
GR27	68037	28.09M	68037	28.09M	100	96.56	90	50.36
GR28	71400	29.98M	71400	29.98M	100	96.69	90.7	51.17
GR29	62027	25.56M	62027	25.56M	100	94.52	85.86	52.64
GR30	78073	32.85M	78073	32.85M	100	96.09	89.05	54.95
GR31	60052	24.64M	60052	24.64M	100	95.53	87.82	53.05
GR32	62962	25.78M	62962	25.78M	100	96.57	90.01	52.66
GR33	45921	19.06M	45921	19.06M	100	95.81	88.55	50.3
GR34	69038	29.09M	69038	29.09M	100	96.75	90.84	54.37
PR1	68784	29.10M	68784	29.10M	100	97.01	91.42	52.3
PR2	67508	28.35M	67508	28.35M	100	96.71	90.9	51.27
PR3	70613	29.74M	70613	29.74M	100	96.87	91.38	52.39
PR4	60241	25.33M	60241	25.33M	100	96.99	91.58	52.17
PR5	74089	31.25M	74089	31.25M	100	96.79	90.91	51.55
PR6	71572	30.14M	71572	30.14M	100	96.82	91.1	51.94
PR7	73672	31.16M	73672	31.16M	100	94.23	85.33	52.08
PR8	73978	31.31M	73978	31.31M	100	97.02	91.46	51.7
PR9	69082	29.08M	69082	29.08M	100	96.75	90.74	52.45
PR10	58381	24.52M	58381	24.52M	100	96.62	90.63	51.99
PR11	65092	27.35M	65092	27.35M	100	96.78	90.99	52.46
PR12	60262	25.37M	60262	25.37M	100	96.87	91.08	51.47
PR13	65417	27.52M	65417	27.52M	100	96.77	90.91	51.22
PR14	63069	26.50M	63069	26.50M	100	96.62	90.57	51.48
PR15	72504	30.52M	72504	30.52M	100	94.39	85.63	52.74
PR16	71316	30.05M	71316	30.05M	100	96.53	90.17	51.67
PR17	69417	29.36M	69417	29.36M	100	97.07	91.59	52.43
PR18	71856	30.37M	71856	30.37M	100	96.86	91.19	51.65
PR19	75088	31.65M	75088	31.65M	100	97.04	91.59	52.04
PR20	67843	28.51M	67843	28.51M	100	97.14	91.82	51.37
PR21	69284	28.99M	69284	28.99M	100	96.84	91.15	51.13
PR22	73298	30.85M	73298	30.85M	100	96.73	91.02	52.11
PR23	73327	30.89M	73327	30.89M	100	95.15	87.2	52.33
PR24	65083	27.12M	65083	27.12M	100	97.1	91.63	51.88
PR25	64432	27.11M	64432	27.11M	100	96.76	91	51.85
PR26	70665	29.84M	70665	29.84M	100	95.98	88.86	51.71
PR27	63550	26.73M	63550	26.73M	100	96.7	90.63	52.19
PR28	65946	27.86M	65946	27.86M	100	96.58	90.55	51.85
PR29	65393	27.38M	65393	27.38M	100	96.91	91.19	50.86
PR30	73831	31.17M	73831	31.17M	100	93.95	84.71	51.78
PR31	66765	28.12M	66765	28.12M	100	97.01	91.41	51.7
GR35	65219	27.30M	65219	27.30M	100	94.89	86.51	49.58
GR36	68655	28.33M	68655	28.33M	100	96.47	90.12	54.05
GR37	54270	22.48M	54270	22.48M	100	95.07	87.45	52.7
GR38	54431	22.54M	54431	22.54M	100	96.79	90.66	50.32
GR39	59412	24.20M	59412	24.20M	100	96.63	90.48	56.49
GR40	72767	30.59M	72767	30.59M	100	96.97	91.14	51.89
GR41	62215	25.76M	62215	25.76M	100	97	91.45	51.5
GR42	74296	31.41M	74296	31.41M	100	96.89	91.14	52.01
GR43	61825	25.13M	61825	25.13M	100	96.73	90.6	52.38
GR44	65128	27.07M	65128	27.07M	100	94.46	85.81	51.47
PR32	67099	28.16M	67099	28.16M	100	96.46	89.98	51.8
PR33	65356	27.43M	65356	27.43M	100	96.6	90.59	51.92
PR34	68126	28.58M	68126	28.58M	100	97.02	91.5	51.06
PR35	68605	28.93M	68605	28.93M	100	96.81	90.88	51.85
PR36	65513	27.50M	65513	27.50M	100	96.45	90.29	51.7
PR37	70025	29.56M	70025	29.56M	100	96.93	91.34	51.61
PR38	63305	26.57M	63305	26.57M	100	96.84	91.26	52.38
PR39	70349	29.48M	70349	29.48M	100	96.9	91.17	51.71
PR40	61447	25.74M	61447	25.74M	100	96.67	90.76	51.98
PR41	68242	28.65M	68242	28.65M	100	96.67	90.79	51.52
PR42	70540	29.65M	70540	29.65M	100	95.03	86.85	50.92
PR43	63045	26.43M	63045	26.43M	100	96.73	90.92	51.54
PR44	70402	29.63M	70402	29.63M	100	96.65	90.81	51.47
PR45	65740	27.59M	65740	27.59M	100	96.77	90.99	51.57
PR46	68491	28.92M	68491	28.92M	100	96.74	90.99	51.87
PR47	65629	27.63M	65629	27.63M	100	96.64	90.73	52.04
